# Supplementary material for: A Bibliometric Analysis on Research Progress of Earthworms in Soil Ecosystems
Source: Biology (Basel). 2024 May 28;13(6):385. doi: 10.3390/biology13060385 (PMC11201220; doi:10.3390/biology13060385)
Supplement: Supplementary file 1 [file biology-13-00385-s001.zip]

Archive with 1 entries (1 files):
- biology-2993919-supplementary.pdf
